# Supplementary material for: Continuous monitoring of critically ill patients using photoplethysmography—the road to a less invasive ICU monitoring
Source: Front Digit Health. 2025 May 30;7:1605020. doi: 10.3389/fdgth.2025.1605020 (PMC12162652; doi:10.3389/fdgth.2025.1605020)
Supplement: Supplementary file 1 [file Table1.xlsx]

## Sheet: Supplementary Table 1
	Heart Rate				Pulse				Oxygen saturation				Body Temperature
	No. Observations	Mean bias	Lower Limit of Agreement	Upper Limit of Agreement	No. Observations	Mean bias	Lower Limit of Agreement	Upper Limit of Agreement	No. Observations	Mean bias	Lower Limit of Agreement	Upper Limit of Agreement	No. Observations	Mean bias	Lower Limit of Agreement	Upper Limit of Agreement
Sex
Male	36859	-2.27461	-17.8381	13.2889	34127	-1.11501	-17.7294	15.4994	28523	0.821197	-6.5855	8.22789	30654	0.863161	-0.898891	2.62521
Female	19609	-0.854192	-6.76084	5.05246	19714	-0.183727	-4.24813	3.88068	14374	-1.01148	-7.04985	5.02689	9394	0.441209	-1.8417	2.72412
Invasive Mechanical ventilation
Yes	42010	-1.47501	-14.3752	11.4252	39672	-0.711358	-14.8129	13.3902	30323	-0.075817	-6.93724	6.78561	33300	0.757891	-1.28903	2.80481
No	14457	-2.67165	-16.239	10.8957	14169	-0.949671	-12.5187	10.6198	12574	0.889375	-6.84814	8.62689	6748	0.795242	-0.391059	1.98154
Patient in a coma
Yes	42010	-1.47501	-14.3752	11.4252	39672	-0.711358	-14.8129	13.3902	30323	-0.075817	-6.93724	6.78561	33300	0.757891	-1.28903	2.80481
No	14457	-2.67165	-16.239	10.8957	14169	-0.949671	-12.5187	10.6198	12574	0.889375	-6.84814	8.62689	6748	0.795242	-0.391059	1.98154
Obesity
Yes	16936	-3.32587	-18.044	11.1989	16457	-3.03208	-17.1606	11.0964	11186	-1.54202	-8.70289	5.61886	13836	0.743518	-1.49964	2.98668
No	39531	-1.11968	-13.2545	11.0151	37384	0.220014	-12.4892	12.9292	31711	0.824099	-5.96294	7.61114	26212	0.775093	-0.965325	2.51551
Vasopressor Support
Yes	42010	-1.47501	-14.3752	11.4252	39672	-0.711358	-14.8129	13.3902	30323	-0.075817	-6.93724	6.78561	33300	0.757891	-1.28903	2.80481
No	14457	-2.67165	-16.239	10.8957	14169	-0.949671	-12.5187	10.6198	12574	0.889375	-6.84814	8.62689	6748	0.795242	-0.391059	1.98154
Patient level
2	14457	-2.67165	-16.239	10.8957	14169	-0.949671	-12.5187	10.6198	12574	0.889375	-6.84814	8.62689	6748	0.795242	-0.391059	1.98154
3	42010	-1.47501	-14.3752	11.4252	39672	-0.711358	-14.8129	13.3902	30323	-0.075817	-6.93724	6.78561	33300	0.757891	-1.28903	2.80481
Admission Type
Medical	31528	1.45151	-11.9069	9.00403	30269	-0.290396	-11.4675	10.8868	23642	1.1645	-6.20012	8.52911	23537	0.628188	-1.34263	2.599
Surgical	16269	-0.803491	-8.72924	7.12226	15209	0.212703	-8.05723	8.48263	11757	1.17623	-7.81029	5.45782	10459	1.34229	-0.352919	3.0375
Politrauma	7977	-6.78392	-27.3317	14.2308	7696	-6.02664	-26.2009	14.1476	6943	-0.877286	-6.04561	4.29104	6034	0.292337	-0.806471	1.39114
Neurocritical	693	15.1544	-4.38809	34.6969	667	15.3853	-4.56934	35.34	555	2.29369	-3.19669	7.78407	18	0.855556	-0.420389	2.1315
